# Supplementary material for: Unraveling viral drug targets: a deep learning-based approach for the identification of potential binding sites
Source: Brief Bioinform. 2023 Dec 18;25(1):bbad459. doi: 10.1093/bib/bbad459 (PMC10783863; doi:10.1093/bib/bbad459)
Supplement: Supplementary_Data_bbad459 [file supplementary_data_bbad459.zip]

Archive with 1 entries (1 files):
- Supplementary_Data_bbad459.tex
