# Supplementary material for: Unraveling viral drug targets: a deep learning-based approach for the identification of potential binding sites
Source: Brief Bioinform. 2023 Dec 18;25(1):bbad459. doi: 10.1093/bib/bbad459 (PMC10783863; doi:10.1093/bib/bbad459)
Supplement: Supplementary_Data_bbad459 [file supplementary_data_bbad459.zip › Supplementary_Data_bbad459.tex]

\section{SUPPLEMENTARY INFORMATION}


The supplementary materials were deposited to the Zenodo repository: \url{10.5281/zenodo.8400118}. It includes the following data:


\begin{itemize}
  \item Supplementary Data 1: List of top 16 binding sites predicted with BiteNet
  \item Supplementary Data 2: List of top 209 docked drug-like molecules along with molecular properties
  \item Supplementary Data 3: RBD RMSD profiles for the selected 20 drug-like molecules
  \item Supplementary Data 4: RBD and Binding site RMSF profiles for the selected 20 drug-like molecules
  \item Supplementary Data 5: MSA for the Spike protein
  \item Supplementary Data 6: Topological importance and amino acid conservation calculated for the Spike protein
  \item Supplementary Data 7: Binding poses of the drug-like candidates superimposed to the crystallographic structures observed in PDB.
  \item Supplementary Data 8: Structural model of Spike with opened binding site used for the molecular docking.
  \item Supplementary Data 9: Input files used for the molecular dynamics simulation of Spike bound to the experimentally validated hit candidate 8011-6716.
  \item Supplementary Data 10: Raw experimental data of the luminescence signal and infection efficacy used in Figures 6c,d.
\end{itemize}
